# Supplementary material for: Metronomic Photodynamic Therapy with Conjugated Polymer Nanoparticles in Glioblastoma Tumor Microenvironment
Source: Cells. 2023 Jun 4;12(11):1541. doi: 10.3390/cells12111541 (PMC10252555; doi:10.3390/cells12111541)
Supplement: Supplementary file 1 [file cells-12-01541-s001.zip]

Archive with 1 entries (1 files):
- cells-2399146-supplementary.pdf
